# Supplementary material for: Do ancient types of wheat have health benefits compared with modern bread wheat?
Source: J Cereal Sci. 2018 Jan;79:469–76. doi: 10.1016/j.jcs.2017.11.010 (PMC5824670; doi:10.1016/j.jcs.2017.11.010)
Supplement: Online data [file mmc1.xml]

<?xml version="1.0" encoding="UTF-8" standalone="no"?><data:data><datasets><author>peter.shewry@rothamsted.ac.uk</author><type>0</type><dataset><value>3</value><reason>Other (please explain)</reason><comments>The article reviews data from published studies and does not contain new data</comments></dataset></datasets></data:data>
